# Supplementary material for: A biological ocean data reformatting effort
Source: Sci Data. 2024 Feb 16;11:215. doi: 10.1038/s41597-024-03038-0 (PMC10873340; doi:10.1038/s41597-024-03038-0)
Supplement: Supplementary file 1 — Processing Metadata [file 41597_2024_3038_MOESM1_ESM.xlsx]

## Sheet: Processing metadata
Processing Metadata Table 1: Description of the processing metadata required to ingest data into BIO-MATE for semi-automated reformatting.
Processing metadata variable	Data stream/s	Description	Input Guide
File format information
file_type	all	The format of the file/s.	text delim or netcdf
path	all	A path to where the file/s is stored.	A pathname that is R compatible
extention	all	The extension of the file/s.	text delim or netcdf
delim	all	Only fill if rectangular delimited text file/s.	rect
header_sep	all	A separator used in headers of the file. Headers often store location data in profiling datasets and need extraction. Can be left empty.	colon, comma, dash, equals, space
missing_value	all	The value or character used to indicate a missing value.	value
not_detected	PIG, POC	The value or character used to indicate a variable was not detected in analysis.	value
Data aquisition information
EXPOCODE	all	The EXPOCODE of the voyage associated with the data.	12-digit code
source	all	The data repository the data files were sourced from.	The short name of the data repository used within BIO-MATE. See https://github.com/KimBaldry/BIO-MATE/product_data/supporting_information/BIOMATE_SOURCES.txt.
PI	all	The principal investigator/s responsible for the published dataset.	Names sepparated by a dash
Institution	all	The institution/s who collected the data.	Names sepparated by a dash
contact	all	A contact for the published dataset.	E-mail address
citation	all	The BIO-MATE citation tag/s used to reference a BibTEX entry for the published dataset.	A BIO-MATE citation tag
analysis_type	PIG, POC	The type of analysis used on water samples for the published dataset.	A code to reference an analysis type. See https://github.com/KimBaldry/BIO-MATE/product_data/supporting_information/BIOMATE_METHODS.txt
Method	PIG, POC	The method used to analyse water samples for the published dataset.	A code to reference a method. See https://github.com/KimBaldry/BIO-MATE/product_data/supporting_information/BIOMATE_METHODS.txt
Location data information
TZ	all	The time zone for date and time information.	Time zone code
STNNBR	all	The name of the variable for the station number of the profiling staation.	Text. If recorded in header use header-[variable].
CASTNO	all	The name of the variable for the cast number at the profiling station.	Text. If recorded in header use header-[variable].
DATE	PROF	The name of the variable for the date of the profiling cast.	Text. If recorded in header use header-[variable].
DATE_analyser	PIG, POC	The name of the variable for date of observation recorded by the analyser.	Text. If recorded in header use header-[variable].
DATE_format	PROF	Format for DATE.	A format string code. See strptime in R for codes.
DATE_analyser_format	PIG, POC	Format for DATE_analyser.	A format string code. See strptime in R for codes.
TIME_s	PROF	The name of the variable for time at the start of teh profiling cast.	Text. If recorded in header use header-[variable].
TIME_b	PROF	The name of the variable for time at the bottom of the profiling cast.	Text. If recorded in header use header-[variable].
TIME_e	PROF	The name of the variable for time at the end of the profiling cast.	Text. If recorded in header use header-[variable].
TIME_analyser	PIG, POC	The name of the variable for time of observation recorded by the analyser. If recorded in header use header-[variable].	Text
TIME_format	PROF	Format for TIME.	A format string code. See strptime in R for codes.
TIME_b_format	PROF	Format for TIME_b, if different to TIME_format.	A format string code. See strptime in R for codes.
TIME_analyser_format	PIG, POC	Format of TIME_analyser.	A format string code. See strptime in R for codes.
LATITUDE_s	PROF	The name of the variable for latitude at the start of the profiling cast.	Text
LATITUDE_b	PROF	The name of the variable for latitude at the bottom of the profiling cast.	Text
LATITUDE_e	PROF	The name of the variable for latitude at the end of the profiling cast.	Text
LONGITUDE_s	PROF	The name of the variable for longitude at the start of the profiling cast.	Text
LONGITUDE_b	PROF	The name of the variable for longitude at the bottom of the profiling cast.	Text
LONGITUDE_e	PROF	The name of the variable for longitude at the end of the profiling cast.	Text
LAT_analyser	PIG, POC	The name of the variable for latitude recorded by the analyser.	Text
LON_analyser	PIG, POC	The name of the variable for longitude recorded by the analyser.	Text
POSITION_format	all	The format of latitude and longitude data.	A string describing the format made up of %deg (degrees), %min (minutes), %sec (seconds) and %pos (for N/S/E/W specification)
Sample_ID	PIG, POC	The name of the variable containing sample identification.	Text
BOTTLE	PIG, POC	The name of the variable containing bottle identifications.	Text
Underway_ID	PIG, POC	How underway samples are identified within the dataset. Leave blank if there are no underway values within the dataset.	[variable name]-[value] or all
Profiling sensor data information
CTDPRS	PROF	The name of the variable for pressure collected by the profiling sensor.	Text
CTDPRS_u	PROF	The units for pressure collected by the profiling sensor.	Text
CTDTMP	PROF	The name of the variable for temperature collected by the profiling sensor.	Text
CTDTMP_u	PROF	The units for temperature collected by the profiling sensor.	Text
CTDSAL	PROF	The name of the variable for salinity collected by the profiling sensor.	Text
CTDSAL_u	PROF	The units for salinity collected by the profiling sensor.	Text
CTDOXY	PROF	The name of the variable for oxygen collected by the profiling sensor.	Text
CTDOXY_u	PROF	The units for oxygen collected by the profiling sensor.	Text
CTDFLUOR	PROF	The name of the variable for fluorescence collected by the profiling sensor.	Text
CTDFLUOR_u	PROF	The units for fluorescence collected by the profiling sensor.	Text
CTDBEAMCP	PROF	The name of the variable for beam attenuation collected by the profiling sensor.	Text
CTDBEAMCP_u	PROF	The units for beam attenuation collected by the profiling sensor.	Text
CTDBBP700	PROF	The name of the variable for optical backscatter (700 nm) collected by the profiling sensor.	Text
CTDBBP700_u	PROF	The units for optical backscatter (700 nm) collected by the profiling sensor.	Text
CTDXMISS	PROF	The name of the variable for transmittance collected by the profiling sensor.	Text
CTDXMISS_u	PROF	The units for transmittance collected by the profiling sensor.	Text
CTDPAR	PROF	The name of the variable for photosyntheitically active radiation collected by the profiling sensor.	Text
CTDPAR_u	PROF	The units for photosyntheitically active radiation collected by the profiling sensor.	Text
CTDNITRATE	PROF	The name of the variable for oxygen collected by the profiling sensor.	Text
CTDNITRATE_u	PROF	The units for oxygen collected by the profiling sensor.	Text
Pigment and POC data information
DEPTH	PIG,POC	The name of the variable for depth of observation recorded by the analyser.	Text
PIG_u	PIG	The units for pigment measurements recorded by the analyser.	Text
FCHLORA	PIG	The name of the variable for fluorometrically derived chlorophyll.	Text
FPHEO	PIG	The name of the variable for fluorometrically derived phaeopigments.	Text
FPHYTIN	PIG	The name of the variable for fluorometrically derived phaeophytin.	Text
TCHLA	PIG	The name of the variable for HPLC derived total chlorophyll a.	Text
TACC	PIG	The name of the variable for HPLC derived total accessory pigments.	Text
DVChla	PIG	The name of the variable for HPLC derived divinyl chlorophyll a.	Text
Chla	PIG	The name of the variable for HPLC derived chlorophyll a.	Text
Chla_ide	PIG	The name of the variable for HPLC derived chlorophyllide.	Text
Chla_allom	PIG	The name of the variable for HPLC derived chlorophyll a allomers.	Text
Chla_prime	PIG	The name of the variable for HPLC derived chlorophyll a prime.	Text
Chlb	PIG	The name of the variable for HPLC derived chlorophyll b.	Text
DVChlb	PIG	The name of the variable for HPLC derived divinyl chlorophyll b.	Text
Chlc	PIG	The name of the variable for HPLC derived chlorophyll c.	Text
Chlc1_Chlc2_Mg_3_8_divinyl_pheoporphyrin_a5	PIG	The name of the variable for HPLC derived chlorophyll c1 + chlorophyll c2 + Mg 3,8 divinyl pheoporphyrin a5.	Text
Chlc1	PIG	The name of the variable for HPLC derived chlorophyll c1.	Text
Chlc1_like	PIG	The name of the variable for HPLC derived chlorophyll c1-like.	Text
Chlc2	PIG	The name of the variable for HPLC derived chlorophyll c2.	Text
Chlc1_Chlc2	PIG	The name of the variable for HPLC derived chlorophyll c1 + chlorophyll c2.	Text
Chlc3	PIG	The name of the variable for HPLC derived chlorophyll c3.	Text
MgDVP	PIG	The name of the variable for HPLC derived Mg 2,4 divinyl pheoporphyrin a5 monomethyl ester.	Text
19Hex	PIG	The name of the variable for HPLC derived 19’hexanoyloxyfucoxanthin.	Text
19But	PIG	The name of the variable for HPLC derived 19’butanoyloxyfucoxanthin.	Text
Fucox	PIG	The name of the variable for HPLC derived fucoxanthin.	Text
Perid	PIG	The name of the variable for HPLC derived peridinin.	Text
Prasino	PIG	The name of the variable for HPLC derived prasinoxanthin.	Text
Allox	PIG	The name of the variable for HPLC derived alloxanthin.	Text
Lutein	PIG	The name of the variable for HPLC derived lutein.	Text
Zeax	PIG	The name of the variable for HPLC derived zeaxanthin.	Text
Zea_Lut	PIG	The name of the variable for HPLC derived zeaxanthin + lutein.	Text
Violax	PIG	The name of the variable for HPLC derived violaxanthin.	Text
Alpha_car	PIG	The name of the variable for HPLC derived alpha carotene.	Text
Beta_car	PIG	The name of the variable for HPLC derived beta carotene.	Text
Gamma_car	PIG	The name of the variable for HPLC derived gamma carotene.	Text
Epsilon_car	PIG	The name of the variable for HPLC derived epsilon carotene.	Text
Alpha_Beta_car	PIG	The name of the variable for HPLC derived alpha + beta carotene.	Text
Neox	PIG	The name of the variable for HPLC derived neoxanthin.	Text
DD	PIG	The name of the variable for HPLC derived diadinoxanthin.	Text
DT	PIG	The name of the variable for HPLC derived diatoxanthin.	Text
Viol_Neox	PIG	The name of the variable for HPLC derived violaxanthin + neoxanthin.	Text
Phaeopigments	PIG	The name of the variable for HPLC derived bulk phaeopigments.	Text
Phide_a	PIG	The name of the variable for HPLC derived phaeophorbide a.	Text
Phytin_a	PIG	The name of the variable for HPLC derived phaeophytin a.	Text
