# Supplementary material for: A biological ocean data reformatting effort
Source: Sci Data. 2024 Feb 16;11:215. doi: 10.1038/s41597-024-03038-0 (PMC10873340; doi:10.1038/s41597-024-03038-0)
Supplement: Supplementary file 2 — Supplementary QA/QC [file 41597_2024_3038_MOESM2_ESM.xlsx]

## Sheet: Table S6 Limited QAQC flags
Supplementary QA/QC: Limited QA/QC information for pigment and bio-optical sensor measurements.
CTD_ID	PIGmethod	chla_questionable_samples	fluor_questionable_profile	bbp_questionable_profile	bcp_questionable_profile	reason_for_question
06AQ19920929_CTD_PS22866C2_1	FLUOR	7				deep measurement too high
06AQ19920929_CTD_PS22870C2_1	FLUOR	all				cant be sure of profile shape
06AQ19920929_CTD_PS22872C3_1	FLUOR	all				cant be sure of profile shape
06AQ19920929_CTD_PS22879C2_1	FLUOR		Y
06AQ19920929_CTD_PS22879C2_1	HPLC		Y
06AQ19920929_CTD_PS22893C2_1	FLUOR		Y
06AQ19920929_CTD_PS22899C1_1	HPLC		Y
06AQ19920929_CTD_PS22903C1_1	HPLC	4-5				chl measurmeents don’t match fluorescence
06AQ19920929_CTD_PS22915C2_1	FLUOR		Y
06AQ19920929_CTD_PS22941C1_1	HPLC		Y
06AQ19920929_CTD_PS22955C1_1	HPLC	5				deep measurement too high
06AQ20040121_CTD_PS654662_1	HPLC	all	Y			Interesting change in chl:fluor. Cant include for NPQ.
06AQ20040121_CTD_PS655462_1	HPLC	all				cant be sure of profile shape - deeper measurements apper too high
06AQ20040121_CTD_PS655611_1	HPLC	all				cant be sure of profile shape
06AQ20040121_CTD_PS791491_1	HPLC		Y
06AQ20120107_CTD_PS791551_1	HPLC	4
06AQ20120107_CTD_PS791631_1	HPLC	4				difference in recorded depth throwing off calibration
06AQ20130814_CTD_PS815481_1	FLUOR		Y
06AQ20130814_CTD_PS8156632_1	FLUOR	all				questionable data - low chlorophyll
06AQ20130814_CTD_PS815831_1	FLUOR	5
06AQ20161216_CTD_PS103592_1	HPLC	4
06AQ20161216_CTD_PS103671_1	HPLC	4				deep measurement too high
06AQ20161216_CTD_PS10391_1	HPLC	all				variable chlorophyll measurements
096U20150320_CTD_5_1	HPLC	all				variable chlorophyll measurements
096U20160426_CTD_110_1	FLUOR	all
096U20160426_CTD_119_1	FLUOR	all				cant be sure of profile shape.
096U20160426_CTD_21_1	FLUOR			Y		noisy
096U20160426_CTD_25_1	FLUOR	all
096U20160426_CTD_28_1	FLUOR	all				cant be sure of profile shape.
096U20160426_CTD_37_1	FLUOR	all				questionable surface measurement
096U20160426_CTD_38_1	FLUOR	all				questionable data
06AR19980228_CTD_58_1	HPLC	10				deep measurement too high
06AR19980228_CTD_60_1	HPLC	all				no deep measurement
06AR19980228_CTD_68_1	HPLC	all				questionable matching between profiles
06AR19980228_CTD_74_1	HPLC	6				deep measurement too high
09AR20010101_CTD_1_1	HPLC	all				cant be sure of profile shape
09AR20010101_CTD_14_1	HPLC	all				cant be sure of profile shape
09AR20010101_CTD_15_1	HPLC	12				deep measurement too high
09AR20010101_CTD_19_1	HPLC	all				mismatch between profiles - may have two layers of fluorescence yeilds and be quenched
09AR20010101_CTD_24_1	HPLC	7				deep measurement too high
09AR20010101_CTD_26_1	HPLC	all				questionable matching between profiles
09AR20010101_CTD_28_1	HPLC	6-8				deeper measurements have a much lower fluorescence yeild
09AR20010101_CTD_29_1	HPLC	8-10				deeper measurements have a much lower fluorescence yeild
09AR20010101_CTD_3_1	HPLC	4-7				deeper measurements have a much lower fluorescence yeild
09AR20010101_CTD_31_1	HPLC	7				deep measurement too high
09AR20010101_CTD_35_1	HPLC	4-8				deeper measurements have a much lower fluorescence yeild
09AR20010101_CTD_39_1	HPLC	8-9				deep measurement too high
09AR20010101_CTD_4_1	HPLC	6-7				deeper measurements have a much lower fluorescence yeild
09AR20010101_CTD_43_1	HPLC	6				deep measurement too high
09AR20010101_CTD_5_1	HPLC	all				questionable data . Appears to be chnging yeild.
09AR20010101_CTD_8_1	HPLC	7				deep measurement too high
09AR20010101_CTD_9_1	HPLC	7				deep measurement too high
09AR20010129_CTD_100_1	HPLC	all				questionable data
09AR20010129_CTD_128_1	HPLC	all				questionable data
09AR20010129_CTD_133_1	HPLC	7				questionable data
09AR20011029_CTD_29_1	HPLC	all				questionable data
09AR20011029_CTD_42_1	HPLC	3				questionable data
09AR20010101_CTD_71_1	HPLC		1-2			surface artifact
09AR20011029_CTD_7_1	HPLC		Y			interesting disparity between chl and fluor
09AR20011029_CTD_81_1	HPLC	9				deep measurement too high
09AR20011029_CTD_89_1	HPLC		Y			bad profile
09AR20030103_CTD_11_1	HPLC	all	Y			variable profile and variable chlorophyll measurements
09AR20030103_CTD_16_1	HPLC	all				variable chlorophyll measurements
09AR20030103_CTD_22_1	HPLC	all				variable chlorophyll measurements
09AR20030103_CTD_29_1	HPLC	9				deep measurement too high
09AR20030103_CTD_37_1	HPLC	all				deep measurement too high. Also questionable surface measurment
09AR20030103_CTD_46_1	HPLC	all				deep measurement too high
09AR20030103_CTD_48_1	HPLC	4				deep measurement too high
09AR20030103_CTD_51_1	HPLC	4				deep measurement too high
09AR20030103_CTD_52_1	HPLC	4				deep measurement too high
09AR20030103_CTD_53_1	HPLC	8				deep measurement too high
09AR20030103_CTD_54_1	HPLC	5				deep measurement too high
09AR20030103_CTD_55_1	HPLC	4				deep measurement too high. Note that this profile may be impossible to correct - high surface chlorophyll but highly affected by NPQ
09AR20030103_CTD_57_1	HPLC	5				deep measurement too high. Note that this profile may be impossible to correct - high surface chlorophyll but highly affected by NPQ
09AR20030103_CTD_58_1	HPLC	5				deep measurement too high
09AR20030103_CTD_61_1	HPLC	7				deep measurement too high. . Note that this profile may be impossible to correct - high surface chlorophyll but highly affected by NPQ
09AR20030103_CTD_7_1	HPLC	all				questionable data
09AR20030103_CTD_63_1	HPLC	4				deep measurement too high
09AR20031208_CTD_13_1	HPLC	all				cant be sure of profile shape
09AR20031208_CTD_19_1	HPLC	5				too high
09AR20031208_CTD_6_1	HPLC	all				variable chlorophyll measurements
09AR20060102_CTD_100_1	HPLC	all	Y			variable chlorophyll measurements
09AR20031208_CTD_5_1	HPLC	8-9				deep measurement too high
09AR20060102_CTD_105_1	HPLC	7-9				deep measurement too high
09AR20060102_CTD_107_1	HPLC	5-6				deep measurement too high
09AR20060102_CTD_108_1	HPLC	6-7				depth difference and deep measurement too high
09AR20060102_CTD_109_1	HPLC	all				variable chlorophyll measurements
09AR20060102_CTD_11_1	HPLC	5-8				deep measurement too high
09AR20060102_CTD_14_1	HPLC	5				deep measurement too high
09AR20060102_CTD_15_1	HPLC	6-7				deep measurement too high
09AR20060102_CTD_16_1	HPLC	all				questionable data. deep measurement too high, mesurements possibly swapped
09AR20060102_CTD_17_1	HPLC	7				deep measurement too high
09AR20060102_CTD_36_1	HPLC	2				depth difference in SCM is influencing fit/NPQ correction too much
09AR20060102_CTD_40_1	HPLC	7-8				deep measurement too high
09AR20060102_CTD_50_1	HPLC	all				questionable data
09AR20060102_CTD_51_1	HPLC	all				questionable data
09AR20060102_CTD_53_1	HPLC	all				questionable data
09AR20060102_CTD_58_1	HPLC		1			questionable data
09AR20060102_CTD_67_1	HPLC	8				deep measurement too high
09AR20060102_CTD_75_1	HPLC	9				deep measurement too high
09AR20060102_CTD_78_1	HPLC	7				depth difference in SCM is influencing fit/NPQ correction too much
09AR20060102_CTD_79_1	HPLC	6				spike that is not n fluorescence profile
09AR20060102_CTD_57_1	HPLC	6				too low
09AR20060102_CTD_82_1	HPLC	all				questionable data
09AR20060102_CTD_84_1	HPLC	4				too low
09AR20060102_CTD_90_1	HPLC	7				deep measurement too high
09AR20070116_CTD_100_1	HPLC	all				questionable data
09AR20070116_CTD_18_1	HPLC	all				questionable data
09AR20070116_CTD_23_1	HPLC	all				questionable data
09AR20070116_CTD_25_1	HPLC	all				questionable data
09AR20070116_CTD_28_1	HPLC	all				questionable data
09AR20070116_CTD_3_1	HPLC	all				questionable data
09AR20070116_CTD_30_1	HPLC	all				questionable data
09AR20070116_CTD_48_1	HPLC	all				questionable data
09AR20070116_CTD_52_1	HPLC	all				questionable data
09AR20070116_CTD_54_1	HPLC	all				questionable data
09AR20070116_CTD_63_1	HPLC	all				questionable data
09AR20070116_CTD_68_1	HPLC	all				questionable data
09AR20070116_CTD_70_1	HPLC	all				questionable data
09AR20070116_CTD_72_1	HPLC	all				questionable data
09AR20070116_CTD_73_1	HPLC	all				questionable data
09AR20070116_CTD_75_1	HPLC	all				questionable data
09AR20070116_CTD_77_1	HPLC	all				questionable data
09AR20070116_CTD_87_1	HPLC	all				questionable data
09AR20070116_CTD_88_1	HPLC	all				questionable data
09AR20070116_CTD_91_1	HPLC	all				questionable data
09AR20070116_CTD_95_1	HPLC	all				questionable data
09AR20070116_CTD_98_1	HPLC	all				questionable data
09AR20070116_CTD_99_1	HPLC	all				questionable data
09AR20160111_CTD_26_1	HPLC	all				questionable data
09AR20160111_CTD_3_1	HPLC	all				questionable data
09FA19971125_CTD_21_1	HPLC		Y			incomplete sensor profile
09SS19960513_CTD_24_1	HPLC	5				depth difference and deep measurement too high
09SS20101015_CTD_14_1	HPLC		Y			incomplete sensor profile
09SS20101015_CTD_40_1	HPLC	1				questionable data. High surface measurement
09SS20101015_CTD_41_1	HPLC	1				questionable data. High surface measurement
09SS20101015_CTD_5_1	HPLC	1				questionable data. High surface measurement
09SS20101015_CTD_54_1	HPLC	1				questionable data. High surface measurement
09SS20101015_CTD_60_1	HPLC	1				questionable data. High surface measurement
09SS20101015_CTD_83_1	HPLC	1				questionable data. High surface measurement
320619961002_CTD_CTD11_2				Y
320619961002_CTD_CTD12_2				Y
320619961002_CTD_CTD13_1				Y
320619961002_CTD_CTD14_2				Y
320619961002_CTD_CTD18_1				Y
320619961002_CTD_CTD3_2				Y
320619961002_CTD_CTD4_1				Y
320619961002_CTD_CTD5_1				Y
320619961002_CTD_CTD14_2				Y
320619970113_CTD_CTD25_1	FLUOR	9				deep measurement too high
320619970113_CTD_CTD20_4	FLUOR	7-8				depth difference in SCM is influencing fit/NPQ correction too much
320619970113_CTD_CTD23_1				1
320619970404_CTD_CTD11_1				Y
320619970404_CTD_CTD12_1	FLUOR		Y			questionable data
320619970404_CTD_CTD12_1	HPLC		Y			questionable data
320619971105_CTD_CTD14_1	FLUOR	4				depth difference and deep measurement too high
320619971105_CTD_CTD20_1	FLUOR	9				depth difference and deep measurement too high
320619971105_CTD_CTD25_3	FLUOR		Y			bad profile
320619971105_CTD_CTD28_1	FLUOR	4				depth difference in SCM is influencing fit/NPQ correction too much
320619971105_CTD_CTD3_1	FLUOR	4				depth difference and deep measurement too high
320619971105_CTD_CTD35_1	FLUOR	7	Y			depth difference and deep measurement too high
320619971105_CTD_CTD6_10			Y
320620060131_CTD_9_1	FLUOR	6				depth difference and deep measurement too high
320620060703_CTD_100_1	FLUOR	9				deep measurement too high
320620060703_CTD_171_1	FLUOR		Y			incomplete sensor profile
320620060703_CTD_17_1	FLUOR		Y			incomplete sensor profile
320620060703_CTD_7_1	FLUOR		Y			incomplete sensor profile
320620060703_CTD_89_1	FLUOR	all				questionable data
320620060703_CTD_94_1	FLUOR	all				questionable data
320620110219_CTD_47_1	HPLC	5				depth difference and deep measurement too high
320620110219_CTD_87_1	HPLC	4				depth difference and deep measurement too high
320620110219_CTD_88_1	HPLC	all				questionable data
33LG19980122_CTD_102_1	HPLC	all				variable chlorophyll measurements
33LG19980122_CTD_124_1	FLUOR		1			questionable data
33LG19980122_CTD_124_1	HPLC	all	1-4			questionable data. No deep chl sampling.
33LG19980122_CTD_291_1	FLUOR	6				depth difference and deep measurement too high
33LG19980122_CTD_296_1	FLUOR	7				depth difference and deep measurement too high
33LG19980122_CTD_296_1	HPLC	all				variable chlorophyll measurements
33LG19980122_CTD_305_1	FLUOR	8				depth difference and deep measurement too high
33LG19980122_CTD_316_1	HPLC	all				cant be sure of profile shape.
33LG19980122_CTD_327_1	FLUOR		1-4			questionable data
33LG19980122_CTD_327_1	HPLC		1-4			questionable data
33LG19980122_CTD_335_1	FLUOR		1-4			questionable data
33LG19980122_CTD_335_1	HPLC		1-4			questionable data
33LG19980122_CTD_348_1	HPLC	all				variable chlorophyll measurements
33LG19980122_CTD_398_1	FLUOR	3				depth difference and deep measurement too high
33LG19980122_CTD_430_1					Y	bad BCP
33LG19980122_CTD_408_1	FLUOR	3				depth difference and deep measurement too high
33LG19990102_CTD_1000_1	FLUOR	all				variable chlorophyll measurements
33LG19990102_CTD_1030_1	FLUOR	all				cant be sure of profile shape
33LG19990102_CTD_1087_1	FLUOR	5				questionable data
33LG19990102_CTD_1100_1	FLUOR	5				questionable data
33LG19990102_CTD_1106_1	FLUOR	2				questionable data
33LG19990102_CTD_1147_1	FLUOR	all				cant be sure of profile shape
33LG19990102_CTD_1242_1	FLUOR	2				questionable data
33LG19990102_CTD_1273_1					Y	bad BCP
33LG19990102_CTD_1248_1	FLUOR	all				cant be sure of profile shape
33LG19990102_CTD_134_1	HPLC	6				depth difference and deep measurement too high
33LG19990102_CTD_427_1	FLUOR	all				cant be sure of profile shape, missed SCM?
33LG19990102_CTD_829_1	FLUOR	all				cant be sure of profile shape
33LG19991217_CTD_384_1	FLUOR	all				cant be sure of profile shape
33LG19991217_CTD_59_1					Y	bad BCP
33LG19991217_CTD_52_1					Y	bad BCP
33LG19991217_CTD_439_1	FLUOR	all				cant be sure of profile shape
33LG19991217_CTD_517_1	FLUOR	1				questionable data
33LG19991217_CTD_545_1	FLUOR	all				cant be sure of profile shape
33LG20010104_CTD_482_1	FLUOR	all				variable chlorophyll measurements
33LG20010104_CTD_601_1	FLUOR	all				variable chlorophyll measurements
33LG20010104_CTD_249_1					1	cant be sure of profile shape
33LG20010104_CTD_526_1	FLUOR	all				cant be sure of profile shape
33LG20020102_CTD_190_1	FLUOR	5				questionable data
33LG20020102_CTD_389_1					1-2	bad BCP
33LG20020102_CTD_356_1					1-6	bad BCP
33LG20020102_CTD_296_1	FLUOR	7				depth difference in SCM is influencing fit/NPQ correction too much
33LG20020102_CTD_497_1	FLUOR					inverse between chlorophyll and fluorescence
33LG20020102_CTD_539_1	FLUOR	3				questionable data
33LG20020102_CTD_591_1	FLUOR	all				variable chlorophyll measurements
33LG20020102_CTD_611_1	FLUOR	all				questionable data
33LG20020102_CTD_627_1	FLUOR	1				questionable data
33LG20021231_CTD_112_1	HPLC	1-2				questionable data
33LG20021231_CTD_162_1	HPLC	all				variable chlorophyll measurements
33LG20021231_CTD_178_1	HPLC	all				variable chlorophyll measurements
33LG20021231_CTD_203_1	HPLC	1				questionable data
33LG20021231_CTD_206_1					Y	bad BCP
33LG20021231_CTD_217_1	HPLC	6				deep measurement too high
33LG20021231_CTD_23_1	HPLC	all				deep measurement too high. Also strong inverse relationship between chlorophyll and fluor
33LG20021231_CTD_240_1	HPLC	6				deep measurement too high
33LG20021231_CTD_245_1	HPLC	6				deep measurement too high
33LG20021231_CTD_262_1	FLUOR		Y			incomplete sensor profile
33LG20021231_CTD_262_1	HPLC		Y			incomplete sensor profile
33LG20021231_CTD_32_1	HPLC	all				deep measurement too high. Questionable data
33LG20021231_CTD_338_1	FLUOR	10				deep measurement too high
33LG20021231_CTD_365_1	FLUOR		Y			incomplete sensor profile
33LG20021231_CTD_365_1	HPLC		Y			incomplete sensor profile
33LG20021231_CTD_383_1	FLUOR		Y			incomplete sensor profile
33LG20021231_CTD_383_1	HPLC		Y			incomplete sensor profile
33LG20021231_CTD_442_1	HPLC	all				questionable data
33LG20021231_CTD_456_1	HPLC	6				deep measurement too high
33LG20021231_CTD_46_1	HPLC	all				deep measurement too high. Questionable data
33LG20021231_CTD_510_1	HPLC	all				variable chlorophyll measurements
33LG20021231_CTD_515_1	HPLC	all				variable chlorophyll measurements
33LG20021231_CTD_525_1	HPLC	all				variable chlorophyll measurements
33LG20021231_CTD_53_1	HPLC	6				questionable data
33LG20021231_CTD_548_1	HPLC	all				variable chlorophyll measurements
33LG20021231_CTD_554_1	FLUOR		Y			incomplete sensor profile
33LG20021231_CTD_585_1	HPLC	all				variable chlorophyll measurements
33LG20021231_CTD_642_1	HPLC	all				variable chlorophyll measurements
33LG20021231_CTD_652_1	HPLC	all				variable chlorophyll measurements
33LG20021231_CTD_669_1	HPLC	all				variable chlorophyll measurements
33LG20021231_CTD_660_1	HPLC	all				questionable data
33LG20021231_CTD_686_1	HPLC	all	Y			significant change in fluorescence between two mixed layers
33LG20021231_CTD_7_1	HPLC	all				strong inverse relationship between florand chl
33LG20040101_CTD_56_1	FLUOR		Y			incomplete sensor profile
33LG20040101_CTD_56_1	HPLC		Y			incomplete sensor profile
33LG20021231_CTD_73_1	HPLC	all				questionable data
33LG20021231_CTD_83_1	HPLC	all				questionable data
33LG20021231_CTD_93_1	HPLC	all				questionable data
33LG20040101_CTD_112_1	FLUOR	6				deep measurement too high
33LG20040101_CTD_112_1	HPLC	6				deep measurement too high
33LG20040101_CTD_121_1	FLUOR	6				deep measurement too high
33LG20040101_CTD_142_1	FLUOR	6				questionable data
33LG20040101_CTD_324_1	FLUOR	all				variable chlorophyll measurements
33LG20040101_CTD_483_1	FLUOR		Y			bad profile
33LG20040101_CTD_489_1	FLUOR		Y			bad profile
33LG20041229_CTD_106_1	FLUOR	7				depth difference in SCM is influencing fit/NPQ correction too much
33LG20041229_CTD_137_1					1
33LG20041229_CTD_220_1	HPLC	4				outlying chlorophyl measurement
33LG20041229_CTD_225_1	HPLC		Y			incomplete sensor profile
33LG20041229_CTD_238_1	FLUOR		Y			incomplete sensor profile
33LG20041229_CTD_266_1	HPLC	all				deep measurment too high - likely subduction
33LG20060101_CTD_179_1	FLUOR	6				depth difference in SCM is influencing fit/NPQ correction too much
33LG20060101_CTD_200_1	FLUOR	all				something not quite right with chlorophyll measurements.
33LG20060101_CTD_200_1	HPLC	all				thin SCM missed in chl data
33LG20060101_CTD_548_1	HPLC	all				questionable data
33LG20060101_CTD_563_1	HPLC	6				deep measurement too high
33LG20060101_CTD_60_1	FLUOR	6				deep measurement too high
33LG20060101_CTD_689_1	FLUOR	all				variable chlorophyll measurements
33LG20060101_CTD_697_1	FLUOR	all				variable chlorophyll measurements
33LG20060101_CTD_70_1	FLUOR	2				outlying chlorophyl measurement
33LG20060101_CTD_784_1	FLUOR	7				deep measurement too high
33LG20060101_CTD_787_1	FLUOR	all				questionable data
33LG20070101_CTD_429_1	HPLC	all				inverse between chlorophyll and fluorescence
33LG20070101_CTD_429_1	FLUOR	all				questionable data
33LG20070101_CTD_451_1	FLUOR	all				inverse between chlorophyll and fluorescence
33LG20070101_CTD_451_1	HPLC	all				questionable data
33LG20070101_CTD_458_1	FLUOR	all				inverse between chlorophyll and fluorescence
33LG20070101_CTD_492_1	HPLC	all				questionable data
33LG20070101_CTD_623_1	FLUOR	all				chlorophyll values are questionable don’t match fluorescence shape.
33LG20070101_CTD_790_1	FLUOR	all				questionable data
33LG20070101_CTD_91_1	HPLC	all				questionable data
33LG20070101_CTD_213_1					Y	bad BCP
33LG20091230_CTD_159_1	FLUOR	all				questionable data
33LG20091230_CTD_264_1	FLUOR	all				questionable data
33LG20091230_CTD_311_1	FLUOR	all				questionable data
33LG20091230_CTD_373_1	FLUOR	4				outlying chlorophyl measurement
33LG20091230_CTD_386_1	FLUOR	all				questionable data
33LG20110101_CTD_188_1	FLUOR	2				outlying chlorophyl measurement
33LG20110101_CTD_239_1	FLUOR	all				questionable data
33LG20110101_CTD_287_1	FLUOR	2				outlying chlorophyl measurement
33LG20110101_CTD_355_1	FLUOR	all				chlorophyll values are questionable don’t match fluorescence shape.
33LG20110101_CTD_355_1	HPLC	all				deep measurment too high - likely subduction
33LG20110101_CTD_359_1	FLUOR	all				deep measurment too high - likely subduction
33LG20110101_CTD_359_1	HPLC	all				deep measurment too high - likely subduction
33LG20110101_CTD_539_1	FLUOR	all				depth difference in SCM is influencing fit/NPQ correction too much
33LG20110101_CTD_553_1	HPLC	all				not enough chl measurements
33LG20110129_CTD_178_1	FLUOR	2				questionable data
33LG20110129_CTD_522_1	FLUOR	4				depth difference in SCM is influencing fit/NPQ correction too much
33LG20121230_CTD_344_1	FLUOR	all				not enough chl measurements - scm missed
33LG20121230_CTD_143_1					Y	questionable BCP
33LG20121230_CTD_52_1					Y	bad BCP
33LG20121230_CTD_27_1					1	bad BCP
33LG20121230_CTD_205_1					1-2	bad BCP
33LG20131229_CTD_238_1	HPLC	6				deep measurement too high
33LG20141227_CTD_329_1	HPLC	7				deep measurement too high
33RR19980108_CTD_CTD8_4	FLUOR	4				outlying chlorophyl measurement
33RR19980213_CTD_CTD4_9	FLUOR	all				variable chlorophyll measurements
33RR20020105_CTD_24_1	HPLC	1				outlying chlorophyl measurement
33RR20020105_CTD_32_1	HPLC	6				deep measurement too high
49NZ20170208_CTD_2_1	FLUOR	2				questionable data
49NZ20170208_CTD_10_1	FLUOR	4				deep measurement too high
49NZ20170208_CTD_26_1	FLUOR	4				deep measurement too high
49NZ20170208_CTD_16_1	FLUOR	4		1-5
33RR20020105_CTD_29_1					1	bad BCP
33RR20020105_CTD_9_1					Y	bad BCP
33RR20020105_CTD_3_1					Y	bad BCP
33RR20020105_CTD_7_1					Y	bad BCP
33RR20020105_CTD_20_1					Y	bad BCP
33RR20020105_CTD_10_1					Y	bad BCP
33RR20020105_CTD_19_1					Y	bad BCP
33RR20020105_CTD_27_1					Y	bad BCP
33RR20050120_CTD_77_2	FLUOR	all				variable chlorophyll measurements
33RR20050120_CTD_69_1				Y		BBP spike
33RR20050120_CTD_39_3				1-3	1-3	bad BBP, bad BCP
09AR20070116_CTD_20_1				Y		bad BBP
49NZ20170208_CTD_21_1				1-5		bad BBP
49NZ20170208_CTD_23_1				1-6		bad BBP
49NZ20170208_CTD_26_1				1-8		bad BBP
096U20160426_CTD_21_1				Y		bad BBP
320619961002_CTD_CTD3_2				Y		bad BBP
320619961002_CTD_CTD4_1				Y		bad BBP
320619961002_CTD_CTD5_1				Y		bad BBP
320619961002_CTD_CTD11_1				Y		bad BBP
320619961002_CTD_CTD11_2				Y		bad BBP
320619961002_CTD_CTD12_2				Y	1-5	bad BBP
320619961002_CTD_CTD13_1				Y		bad BBP
320619961002_CTD_CTD14_2				Y		bad BBP
320619961002_CTD_CTD15_2				Y		bad BBP
320619961002_CTD_CTD17_2				Y		bad BBP
320619961002_CTD_CTD18_1				Y		bad BBP
320619961002_CTD_CTD18_2				Y		bad BBP
320619961002_CTD_CTD19_1				Y		bad BBP
320619961002_CTD_CTD21_1				Y		bad BBP
320619970404_CTD_CTD11_1				Y		bad BBP
09SS20101005_CTD_54_1					1
09AR20070116_CTD_20_1					Y	bad BCP
09AR20060102					Y	all profiles
06AQ20161216_CTD_PS10352_1					Y	all profiles
06AQ20161216_CTD_PS103481_1					Y	all profiles
33LG20070101_CTD_716_1			Y			HSC, and bad agreement
33LG20110101_CTD_251_1			Y			Thin-layer depth miss-match
33LG20131229_CTD_8_1			Y			HSC
33LG20070101_CTD_736_1			Y			HSC, and bad agreement
