# Supplementary material for: A biological ocean data reformatting effort
Source: Sci Data. 2024 Feb 16;11:215. doi: 10.1038/s41597-024-03038-0 (PMC10873340; doi:10.1038/s41597-024-03038-0)
Supplement: Supplementary file 3 — Tables refered to in the Data Records Section [file 41597_2024_3038_MOESM3_ESM.xlsx]

## Sheet: Table 1 UWY info
Table 1: Information contained in the reformatted underway sensor files.
Variable	Description
Header information
ORIGINAL_UWYFILE/S	The name of the original file/s
UWYFILE_MOD_DATE	The modification date of the file
SOURCED_FROM	The repository where data was originally sourced from
DATASET_CONTACT	Name and email of the listed dataset contact
DOI/s	Doi/s of original files
BIOMATE_CITE_TAGS	The BIOMATE citation tags that are associated with the data, methods and source repository
DATA_CITATION/S	The full citations associted with the data
Header variables
NUMBER_HEADERS	The number of header variables
EXPOCODE	The EXPOCODE associated with the data
SHIP	The vessel on which the data was collected
TIMEZONE	The timezone the data was collected in
missing_value	The value that corresponds to missing data within the data table
Ocean data variables
DATE	Date of sample
TIME	Time of sample
LATITUDE	Latitude of sample position
LONGITUDE	Longitude of sample position
CTDTMP	Temperature
CTDSAL	Salinity
CTDDOXY	Dissolved oxygen
CTDFLUOR	Fluorescence
CTDBEAMCP	Beam attenuation
CTDXMISS	Transmissometer
CTDPAR	Photosynthetically active radiation
CTDNITRATE	Nitrate

## Sheet: Table 2 PROF info
Table 2: Information contained in the reformatted profiling sensor files.
Variable	Description
Header information
ORIGINAL_CTDFILE/S	The name of the original file/s
CTDFILE_MOD_DATE	The modification date of the file
SOURCED_FROM	The repository where data was originally sourced from
DATASET_CONTACT	Name and email of the listed dataset contact
DOI/s	Doi/s of original files
BIOMATE_CITE_TAGS	The BIOMATE citation tags that are associated with the data, methods and source repository
DATA_CITATION/S	The full citations associted with the data
Header variables
NUMBER_HEADERS	The number of header variables
EXPOCODE	The EXPOCODE associated with the data
SHIP	The vessel on which the data was collected
STNNBR or EVENTNBR	The station number of the profiling station
CASTNO	The cast number of the profiling station
CTD_IDs	An identifcation for the profiling station
DATE	The date of the profiling station
TIMEZONE	The timezone the data was collected in
CTD_START_TIME	The time at the start of the profiling station
CTD_START_LATITUDE	The latitude at the start of the profiling station
CTD_START_LONGITUDE	The longitude at the start of the profiling station
CTD_BOTTOM_TIME	The time at the bottom of the profiling station
CTD_BOTTOM_LATITUDE	The latitude at the bottom of the profiling station
CTD_BOTTOM_LONGITUDE	The longitude at the bottom of the profiling station
CTD_END_TIME	The time at the end of the profiling station
CTD_END_LATITUDE	The latitude at the end of the profiling station
CTD_END_LONGITUDE	The longitude at the end of the profiling station
Ocean data variables
missing_value	The value that corresponds to missing data within the data table
CTDPRS	Pressure
CTDTMP	Temperature
CTDSAL	Salinity
CTDDOXY	Dissolved oxygen
CTDFLUOR	Fluorescence
CTDBEAMCP	Beam attenuation
CTDBBP700	Optical backscatter at 700 nm
CTDXMISS	Transmissometer
CTDPAR	Photosynthetically active radiation
CTDNITRATE	Nitrate

## Sheet: Table 3 PIG info
Table 3: Information contained in the reformatted pigment files.
Variable	Description
Header information
ORIGINAL_CHLFILE/S	The name of the original file/s
CHLFILE_MOD_DATE	The modification date of the file
SOURCED_FROM	The repository where data was originally sourced from
ANALYSIS_METHOD	The analysis method used to obtain data
DATASET_CONTACT	Name and email of the listed dataset contact
DOI/s	Doi/s of original files
BIOMATE_CITE_TAGS	The BIOMATE citation tags that are associated with the data, methods and source repository
DATA_CITATION/S	The full citations associted with the data
METHOD_CITATION/S	The full citation associated with the method used to analyse the water sample for pigments
Header variables
NUMBER_HEADERS	The number of header variables
EXPOCODE	The EXPOCODE associated with the data
SHIP	The vessel on which the data was collected
TIMEZONE	The timezone the data was collected in
missing_value	The value that corresponds to missing data within the data table
not_detected	The value that corresponds to data not detected in analysis within the data table
Ocean data variables
CTD_IDs	An identifcation for a matching profiling station in the profiling sensor stream
DATE	The date of the profiling station
TIME_s	The start time of the profiling station
TIME_b	The bottom time of the profiling start date
TIME_e	The end time of the profiling station
LATITUDE	The start latitude of the profiling station
LONGITUDE	The start longitude of the profiling station
STNNBR	The station number of the profiling station
CASTNO	The cast number of the profiling station
DATE_analyser	The date of sampling as recorded by the analyser
TIME_analyser	The time of samping as recorded by the analyser
LAT_analyser	The latitude at sampling as recorded by the analyser
LON_analyser	The longitude at sampling as recorded by the analyser
STNNBR_analyser	The station number of the profiling station as recorded by the analyser
CASTNO_analyser	The cast number of the profiling station as recorded by the analyser
Sample_ID	The sample identification as recorded by the analyser
BOTTLE	The rosette bottle number as recorded by the analyser
DEPTH	The depth the sample was taken
FCHLORA	Fluorometrically derived chlorophyll
FPHEO	fluorometrically derived phaeopigments
FPHYTIN	fluorometrically derived phaeophytin
TCHLA	HPLC derived total chlorophyll a
TACC	HPLC derived total accessory pigments
DVChla	HPLC derived divinyl chlorophyll a
Chla	HPLC derived chlorophyll a
Chla_ide	HPLC derived chlorophyllide
Chla_allom	HPLC derived chlorophyll a allomers
Chla_prime	PLC derived chlorophyll a prime
Chlb	HPLC derived chlorophyll b
DVChlb	HPLC derived divinyl chlorophyll b
Chlc	HPLC derived chlorophyll c
Chlc1_Chlc2_Mg_3_8_divinyl_pheoporphyrin_a5	HPLC derived chlorophyll c1 + chlorophyll c2 + Mg 3,8 divinyl pheoporphyrin a5
Chlc1	HPLC derived chlorophyll c1
Chlc1_like	HPLC derived chlorophyll c1-like
Chlc2	HPLC derived chlorophyll c2
Chlc1_Chlc2	HPLC derived chlorophyll c1 + chlorophyll c2
Chlc3	HPLC derived chlorophyll c3
MgDVP	HPLC derived Mg 2,4 divinyl pheoporphyrin a5 monomethyl ester
19Hex	HPLC derived 19’hexanoyloxyfucoxanthin
19But	HPLC derived 19’butanoyloxyfucoxanthin
Fucox	HPLC derived fucoxanthin
Prasino	HPLC derived alloxanthin
Lutein	HPLC derived lutein
Zeax	HPLC derived zeaxanthin
Zea_Lut	HPLC derived zeaxanthin + lutein
Violax	HPLC derived violaxanthin
Alpha_car	HPLC derived alpha carotene
Beta_car	HPLC derived beta carotene
Gamma_car	HPLC derived gamma carotene
Epsilon_car	HPLC derived epsilon carotene
Alpha_Beta_car	HPLC derived alpha + beta carotene
Neox	HPLC derived neoxanthin
DD	HPLC derived diadinoxanthin
DT	HPLC derived diatoxanthin
Viol_Neox	HPLC derived violaxanthin + neoxanthin
Phaeopigments	HPLC derived bulk phaeopigments
Phide_a	HPLC derived phaeophorbide a
Phytin_a	HPLC derived phaeophytin a

## Sheet: Table 4 POC info
Table 4: Information contained in the reformatted POC files.
Variable	Description
Header information
ORIGINAL_CHLFILE/S	The name of the original file/s
CHLFILE_MOD_DATE	The modification date of the file
SOURCED_FROM	The repository where data was originally sourced from
ANALYSIS_METHOD	The analysis method used to obtain data
DATASET_CONTACT	Name and email of the listed dataset contact
DOI/s	Doi/s of original files
BIOMATE_CITE_TAGS	The BIOMATE citation tags that are associated with the data, methods and source repository
DATA_CITATION/S	The full citations associted with the data
METHOD_CITATION/S	The full citation associated with the method used to analyse the water sample for pigments
Header variables
NUMBER_HEADERS	The number of header variables
EXPOCODE	The EXPOCODE associated with the data
SHIP	The vessel on which the data was collected
TIMEZONE	The timezone the data was collected in
missing_value	The value that corresponds to missing data within the data table
not_detected	The value that corresponds to data not detected in analysis within the data table
Ocean data variables
CTD_IDs	An identifcation for a matching profiling station in the profiling sensor stream
DATE	The date of the profiling station
TIME_s	The start time of the profiling station
TIME_b	The bottom time of the profiling start date
TIME_e	The end time of the profiling station
LATITUDE	The start latitude of the profiling station
LONGITUDE	The start longitude of the profiling station
STNNBR	The station number of the profiling station
CASTNO	The cast number of the profiling station
DATE_analyser	The date of sampling as recorded by the analyser
TIME_analyser	The time of samping as recorded by the analyser
LAT_analyser	The latitude at sampling as recorded by the analyser
LON_analyser	The longitude at sampling as recorded by the analyser
STNNBR_analyser	The station number of the profiling station as recorded by the analyser
CASTNO_analyser	The cast number of the profiling station as recorded by the analyser
Sample_ID	The sample identification as recorded by the analyser
BOTTLE	The rosette bottle number as recorded by the analyser
DEPTH	The depth the sample was taken
POC	Particulate organic carbon
